# Supplementary material for: AAV-Mediated Expression of miR-17 Enhances Neurite and Axon Regeneration In Vitro
Source: Int J Mol Sci. 2024 Aug 21;25(16):9057. doi: 10.3390/ijms25169057 (PMC11355044; doi:10.3390/ijms25169057)
Supplement: Supplementary file 1 [file ijms-25-09057-s001.zip]

Archive with 1 entries (1 files):
- ijms-3124716-supplementary.xlsx
