# Supplementary material for: AAV-Mediated Expression of miR-17 Enhances Neurite and Axon Regeneration In Vitro
Source: Int J Mol Sci. 2024 Aug 21;25(16):9057. doi: 10.3390/ijms25169057 (PMC11355044; doi:10.3390/ijms25169057)
Supplement: Supplementary file 1 [file ijms-25-09057-s001.zip › ijms-3124716-supplementary.xlsx]

## Sheet: Planilha1
Enrichment FDR	nGenes	Pathway Genes	Fold Enrichment	Pathway	URL	Genes
0.00105885419712784	22	589	313394847567727	GO:0006914 autophagy	http://amigo.geneontology.org/amigo/term/GO:0006914	RRAGD ATG2B MTMR3 HSPA8 ATG14 SESN3 FYCO1 TP53INP1 UBXN2A ZFYVE26 STAT3 ORMDL3 TBC1D17 ACBD5 FNBP1L NA CTSA EIF4G2 MCL1 TRIM8 YOD1 VPS26A
0.00105885419712784	22	589	313394847567727	GO:0061919 proc. utilizing autophagic mechanism	http://amigo.geneontology.org/amigo/term/GO:0061919	RRAGD ATG2B MTMR3 HSPA8 ATG14 SESN3 FYCO1 TP53INP1 UBXN2A ZFYVE26 STAT3 ORMDL3 TBC1D17 ACBD5 FNBP1L NA CTSA EIF4G2 MCL1 TRIM8 YOD1 VPS26A
0.00144861484782473	46	1937	199256582343831	GO:0007049 cell cycle	http://amigo.geneontology.org/amigo/term/GO:0007049	PAFAH1B1 USP28 ZFYVE26 MAPRE3 XIAP RBL2 CCND1 CCND2 PPP6C EREG HAUS8 KIF23 NACC2 NPAT BTG2 SEPTIN2 E2F3 CDKN1A STAT3 RRM2 NABP1 MAPK1 KATNAL1 FBXO31 MAP3K8 HSPA8 PKD2 MASTL CIT E2F5 CABLES1 USP3 APP REEP3 WEE1 CHAF1A FOXJ3 NA NIN SSX2IP CLOCK MECP2 CEP97 RUNX3 EIF4G2 TP53INP1
0.00135968406450066	47	1987	1984652414608	GO:0051254 positive reg. of RNA metabolic proc.	http://amigo.geneontology.org/amigo/term/GO:0051254	REST TNRC6B KMT2A NCOA3 CNOT6L TP53INP1 NR2C2 TET3 MTF1 CNOT7 STAT3 ETV1 RUNX3 RORA NFAT5 E2F3 VEGFA CREB1 PKD2 CLOCK NFIB NPAT BTG2 MAP3K2 ZBTB18 PLAG1 TCF4 FOXJ3 PPP3R1 NA ARID4B MAPRE3 EZH1 HSPA8 SMAD5 E2F5 APP HMBOX1 PKNOX1 MECP2 TRIM8 RGMB YES1 BMPR2 AGO1 ELK4 NPAS3
0.000764305041402735	52	2204	197959441331966	GO:0045935 positive reg. of nucleobase-containing compound metabolic proc.	http://amigo.geneontology.org/amigo/term/GO:0045935	REST TNRC6B TNKS2 KMT2A NCOA3 CNOT6L TP53INP1 NR2C2 TET3 MTF1 CNOT7 STAT3 ETV1 RUNX3 RORA NFAT5 E2F3 VEGFA CREB1 PKD2 EREG CLOCK HMBOX1 NFIB NPAT BTG2 OTUD4 MECP2 MAP3K2 ZBTB18 PLAG1 TCF4 FOXJ3 PPP3R1 NA ARID4B MAPRE3 EZH1 TNFAIP1 HSPA8 SMAD5 E2F5 APP PKNOX1 TRIM8 RGMB YES1 BMPR2 AGO1 MAPK1 ELK4 NPAS3
0.000726885019280581	56	2402	195613800094124	GO:0044248 cellular catabolic proc.	http://amigo.geneontology.org/amigo/term/GO:0044248	MYLIP UBE3C ZRANB1 RRAGD ATG2B ITCH MTMR3 TNRC6B FBXO31 TNFAIP1 HSPA8 ATG14 DNAJB9 RLIM CNOT6L ABHD2 GID4 FEM1C SESN3 FYCO1 TP53INP1 UBXN2A KLHL15 YOD1 TENT5C NHLRC3 ENTPD4 SGTB CNOT7 FBXO48 CROT ZFYVE26 AGO1 BTG2 STAT3 ORMDL3 PPP1R3B USP28 TBC1D17 ACBD5 LDLR CLOCK GNS FNBP1L USP3 TET3 NA CTSA EPHA4 APP EIF4G2 MCL1 TRIM8 FBXO21 VPS26A
0.00190842551222109	50	2219	189058918039853	GO:0009891 positive reg. of biosynthetic proc.	http://amigo.geneontology.org/amigo/term/GO:0009891	REST KMT2A NCOA3 TP53INP1 NR2C2 TET3 MTF1 TNKS2 STAT3 ETV1 RUNX3 RORA NFAT5 E2F3 VEGFA CREB1 PKD2 CLOCK HMBOX1 NFIB NPAT MAP3K2 ZBTB18 PLAG1 TCF4 FOXJ3 PPP3R1 NA ARID4B MAPRE3 SUCO EZH1 SMAD5 LDLR E2F5 NIBAN1 APP PKNOX1 MECP2 HAS2 TRIM8 RGMB YES1 CNOT7 BMPR2 AGO1 MAPK1 LPGAT1 ELK4 NPAS3
0.000955336531444366	59	2680	184714795587281	GO:0050793 reg. of developmental proc.	http://amigo.geneontology.org/amigo/term/GO:0050793	RUNX3 REST VEGFA RND3 TNFRSF21 FMNL3 NR2C2 NA ARID4B DDHD1 F3 EREG TGFBR2 PAFAH1B1 HMGB3 RORA DPYSL2 SUCO MAPK1 NIN FBXO31 TNKS2 CCND1 SMAD5 EPHA4 CREB1 CDKN1A LDLR CLOCK GDF11 APP NFIB ANKH TP53INP1 SPRED1 FRS2 TMEM100 HOOK3 STAT3 MECP2 HAS2 TMEM64 PLAG1 BMPR2 JAK1 ZRANB1 AGO1 ITGB8 GAB1 NCOA3 TENT5C SMOC1 PDLIM5 TCF4 PURB ITCH ABCA1
0.00190842551222109	59	2805	176483298457723	GO:0009056 catabolic proc.	http://amigo.geneontology.org/amigo/term/GO:0009056	MYLIP UBE3C ZRANB1 RRAGD ATG2B ITCH MMP2 MTMR3 TNRC6B FBXO31 TNFAIP1 HSPA8 ATG14 DNAJB9 RLIM CNOT6L ABHD2 GID4 FEM1C SESN3 FYCO1 TP53INP1 UBXN2A KLHL15 YOD1 TENT5C NHLRC3 ENTPD4 SGTB CNOT7 FBXO48 CROT ZFYVE26 AGO1 BTG2 STAT3 ORMDL3 PPP1R3B PAFAH1B1 USP28 DDHD1 TBC1D17 ACBD5 LDLR CLOCK GNS FNBP1L USP3 TET3 NA CTSA EPHA4 APP EIF4G2 MCL1 TRIM8 FBXO21 VPS26A
0.000726885019280581	71	3403	175057557909262	GO:0051173 positive reg. of nitrogen compound metabolic proc.	http://amigo.geneontology.org/amigo/term/GO:0051173	ITCH REST TNRC6B XIAP TNKS2 VEGFA KMT2A NCOA3 EREG GDF11 CNOT6L PPP1R15B TP53INP1 NR2C2 TET3 MTF1 CNOT7 STAT3 ETV1 RUNX3 RORA MAPRE3 MAPK1 NFAT5 CCND1 E2F3 F3 CREB1 PKD2 CCND2 CDKN1A CLOCK APP HMBOX1 NFIB NPAT BTG2 TGFBR2 OTUD4 AKTIP MECP2 MAP3K2 ZBTB18 PLAG1 TCF4 WNK3 FOXJ3 PPP3R1 NA MYLIP ARID4B EZH1 TNFAIP1 HSPA8 SMAD5 EPHA4 MASTL ATG14 LDLR E2F5 NIBAN1 PKNOX1 HAS2 TRIM8 RGMB YES1 BMPR2 EGLN3 …
0.000726885019280581	74	3617	171659434313808	GO:0031325 positive reg. of cellular metabolic proc.	http://amigo.geneontology.org/amigo/term/GO:0031325	REST TNRC6B XIAP TNKS2 VEGFA EPHA4 KMT2A NCOA3 EREG ATG14 GDF11 CNOT6L SESN3 PPP1R15B FYCO1 TP53INP1 NR2C2 TET3 MTF1 CNOT7 STAT3 ETV1 RUNX3 RORA MAPRE3 MAPK1 NFAT5 CCND1 E2F3 F3 CREB1 PKD2 CCND2 CDKN1A CLOCK APP HMBOX1 NFIB NPAT BTG2 TGFBR2 OTUD4 AKTIP MECP2 MAP3K2 ORMDL3 ZBTB18 PLAG1 TCF4 WNK3 FOXJ3 PPP3R1 NA ARID4B EZH1 TNFAIP1 HSPA8 SMAD5 MASTL LDLR E2F5 NIBAN1 PKNOX1 TRIM8 RGMB YES1 BMPR2 EGL…
0.00102017092693116	76	3847	165758524428973	GO:0010604 positive reg. of macromolecule metabolic proc.	http://amigo.geneontology.org/amigo/term/GO:0010604	ITCH REST TNRC6B XIAP TNKS2 VEGFA KMT2A NCOA3 EREG GDF11 CNOT6L PPP1R15B TP53INP1 NR2C2 TENT5C TET3 MTF1 CNOT7 STAT3 ETV1 RUNX3 RORA MAPRE3 MAPK1 NFAT5 CCND1 E2F3 F3 CREB1 PKD2 CCND2 CDKN1A CLOCK APP HMBOX1 NFIB NPAT BTG2 TGFBR2 OTUD4 AKTIP MECP2 MAP3K2 ZBTB18 PLAG1 TCF4 WNK3 SCAMP5 FOXJ3 PPP3R1 NA MYLIP ARID4B EZH1 TNFAIP1 HSPA8 SMAD5 EPHA4 MASTL ATG14 DNAJB9 LDLR E2F5 NIBAN1 PKNOX1 HAS2 TRIM8 R…
0.000726885019280581	82	4181	164557678109044	GO:0009893 positive reg. of metabolic proc.	http://amigo.geneontology.org/amigo/term/GO:0009893	ITCH REST TNRC6B XIAP TNKS2 VEGFA EPHA4 KMT2A NCOA3 EREG ATG14 GDF11 CNOT6L SESN3 PPP1R15B FYCO1 TP53INP1 NR2C2 TENT5C TET3 MTF1 CNOT7 STAT3 ETV1 RUNX3 RORA MAPRE3 MAPK1 NFAT5 CCND1 E2F3 F3 CREB1 PKD2 CCND2 CDKN1A CLOCK APP HMBOX1 NFIB NPAT BTG2 TGFBR2 OTUD4 AKTIP MECP2 MAP3K2 ORMDL3 ZBTB18 PLAG1 TCF4 WNK3 SCAMP5 FOXJ3 PPP3R1 NA MYLIP ARID4B SUCO EZH1 TNFAIP1 HSPA8 SMAD5 MASTL DNAJB9 LDLR E2F5 NI…
0.00221059176057192	80	4309	15577507138749	GO:0010556 reg. of macromolecule biosynthetic proc.	http://amigo.geneontology.org/amigo/term/GO:0010556	ETV1 RUNX3 HMGB3 ARID4B RORA REST TNRC6B NFAT5 KLF3 E2F3 BBX KMT2A CREB1 MXI1 CRY2 NCOA3 ATXN1 E2F5 CLOCK CNOT6L PURB NFIB NACC2 NPAT NPAS3 ELK4 PKNOX1 TP53INP1 STAT3 MECP2 ORMDL3 PPP1R3B NR2C2 ZBTB33 ZBTB18 PLAG1 ZBTB6 TET3 MTF1 LCOR TCF4 ZNF652 CNOT7 FOXJ3 ZNF805 NA TNKS2 AGO1 HSPA8 CCND1 EIF4G2 VEGFA PKD2 EREG HMBOX1 SAMD8 BTG2 MAP3K2 TRIM8 PPP3R1 ITCH MAPRE3 RBL2 EZH1 SMAD5 CDKN1A RLIM NIBAN1…
